# Supplementary material for: Antibacterial MccM as the Major Microcin in Escherichia coli Nissle 1917 against Pathogenic Enterobacteria
Source: Int J Mol Sci. 2023 Jul 20;24(14):11688. doi: 10.3390/ijms241411688 (PMC10380612; doi:10.3390/ijms241411688)
Supplement: Supplementary file 1 [file ijms-24-11688-s001.zip]

Archive with 1 entries (1 files):
- ijms-2441789-supplementary.pdf
